# Supplementary material for: Exploring Interindividual Variability in Resilience to Stress: Social Support, Coping Styles, and Diurnal Cortisol in Older Adults
Source: Behav Sci (Basel). 2025 May 6;15(5):631. doi: 10.3390/bs15050631 (PMC12109149; doi:10.3390/bs15050631)
Supplement: Supplementary file 1 [file behavsci-15-00631-s001.zip]

Archive with 1 entries (1 files):
- behavsci-3579940-supplementary.pdf
